# Supplementary material for: The African Swine Fever Virus Virulence Determinant DP96R Suppresses Type I IFN Production Targeting IRF3
Source: Int J Mol Sci. 2024 Feb 8;25(4):2099. doi: 10.3390/ijms25042099 (PMC10889005; doi:10.3390/ijms25042099)
Supplement: Supplementary file 1 [file ijms-25-02099-s001.zip]

Archive with 1 entries (1 files):
- ijms-2824436-supplementary.pdf
